# Supplementary material for: Virulence Traits and Population Genomics of the Black Yeast Aureobasidium melanogenum
Source: J Fungi (Basel). 2021 Aug 16;7(8):665. doi: 10.3390/jof7080665 (PMC8401163; doi:10.3390/jof7080665)
Supplement: Supplementary file 1 [file jof-07-00665-s001.zip]

Archive with 1 entries (1 files):
- jof-1291805-supplementary.pdf
